# Supplementary material for: Tracing the Distribution of European Lactase Persistence Genotypes Along the Americas
Source: Front Genet. 2021 Sep 22;12:671079. doi: 10.3389/fgene.2021.671079 (PMC8493957; doi:10.3389/fgene.2021.671079)
Supplement: Supplementary file 2 [file Table_1.XLSX]

## Sheet: Supplementary Table 1
Country	Population	#individuals	Source	Dataset source	Details	Reference
Peru	Native Americans	228	Peruvian Genome Project	Illumina Human Omni 2.5M	unadmixed Andes/Amazon	Harris et al., 2018; Borda et al., 2020
Peru	Puno	8	Peruvian Genome Project	Illumina Human Omni 2.5M	Andes	Harris et al., 2018
Peru	Afro-Peruvians	12	Peruvian Genome Project	Illumina Human Omni 2.5M	Coast	Harris et al., 2018
Peru	Trujillo	24	Peruvian Genome Project	Illumina Human Omni 2.5M	Coast	Harris et al., 2018
Peru	Cusco	27	Peruvian Genome Project	Illumina Human Omni 2.5M	Andes	Harris et al., 2018
Peru	Iquitos	30	Peruvian Genome Project	Illumina Human Omni 2.5M	Amazon	Harris et al., 2018
Peru	Lima	16	Peruvian Genome Project	Illumina Human Omni 2.5M	Coast	Harris et al., 2018
Colombia	CLM	94	1000Genomes	Whole Genome Sequencing	-	1000 Genomes Project Consortium et al., 2015
Puerto Rico	PUR	104	1000Genomes	Whole Genome Sequencing	-	1000 Genomes Project Consortium et al., 2015
Mexico	MXL	64	1000Genomes	Whole Genome Sequencing	-	1000 Genomes Project Consortium et al., 2015
Costa Rica	Costa Rica	1039	CRA - TOPMED	Whole Genome Sequencing	-	Taliun et al., 2019
Dominican Republic	Dominican	1074	SOL - TOPMED	Whole Genome Sequencing	-	Taliun et al., 2019
Cuba	Cuba	1872	SOL - TOPMED	Whole Genome Sequencing	-	Taliun et al., 2019
Brazil	Salvador	1244	EPIGEN	Illumina Human Omni 2.5M	Northeast Brazil	Kehdy et al., 2015
Brazil	Bambui	950	EPIGEN	Illumina Human Omni 2.5M	Southeast Brazil	Kehdy et al., 2015
Chile	Chile	13	LARGE_PD	Illumina Multi-Ethnic Genotyping Array (MEGA)	-	Loesch et al., 2020
Uruguay	Uruguay	191	LARGE_PD	Illumina Multi-Ethnic Genotyping Array (MEGA)	-	Loesch et al., 2020
Brazil	SaoPaulo	19	LARGE_PD	Illumina Multi-Ethnic Genotyping Array (MEGA)	Southeast Brazil	Loesch et al., 2020
Brazil	RiberaoPreto	195	LARGE_PD	Illumina Multi-Ethnic Genotyping Array (MEGA)	Southeast Brazil	Loesch et al., 2020
Brazil	PortoAlegre	13	LARGE_PD	Illumina Multi-Ethnic Genotyping Array (MEGA)	South Brazil	Loesch et al., 2020
Colombia	Bogota	23	LARGE_PD	Illumina Multi-Ethnic Genotyping Array (MEGA)	-	Loesch et al., 2020
United_States	Afro-Americans - ASW	61	1000Genomes Project	Whole Genome Sequencing	-	1000 Genomes Project Consortium et al., 2015
Barbados	Afro-Caribbeans - ACB	96	1000Genomes Project	Whole Genome Sequencing	-	1000 Genomes Project Consortium et al., 2015
Brazil	Afro-Brazilians - Curitiba	241	This study (newly dataset)	Sanger sequencing	South Brazil	This study (new dataset)
Brazil	Afro-Brazilians - Sertao_do_Valongo	18	This study (newly dataset)	Sanger sequencing	South Brazil	This study (new dataset)
ANCIENT DATA
Peru	-	14	Ancient DNA	Genome-wide data	Cuncaicha, Lauricocha, Laramate, La Galgada	Posth et al., 2018
Argentina	-	5	Ancient DNA	Genome-wide data	Laguna Chica and Arroyo Seco 2	Posth et al., 2018
Brazil	-	8	Ancient DNA	Genome-wide data	Laranjal, Jabuticabeira, Lapa Do Santo	Posth et al., 2018
Chile	-	5	Ancient DNA	Genome-wide data	Pica Ocho, Conchali, Los Rieles	Posth et al., 2018
Belize	-	2	Ancient DNA	Genome-wide data	SakiTzul, MayahakCabPek	Posth et al., 2018
Peru	-	23	Ancient DNA	Genome-wide data	Lima, San Sebastian, Palpa, Laramate, Campanayuq, El Brujo, Chinchawas, Ullujaya, Torontoy, Charrangochayoc	Nakatsuka et al., 2020
Chile	-	2	Ancient DNA	Genome-wide data	Caleta Huelen, Pukara	Nakatsuka et al., 2020
Argentina	-	1	Ancient DNA	Genome-wide data	Laguna Chica	Nakatsuka et al., 2020
Bolivia	-	4	Ancient DNA	Genome-wide data	Iroco and Miraflores	Nakatsuka et al., 2020
