# Supplementary material for: Tracing the Distribution of European Lactase Persistence Genotypes Along the Americas
Source: Front Genet. 2021 Sep 22;12:671079. doi: 10.3389/fgene.2021.671079 (PMC8493957; doi:10.3389/fgene.2021.671079)
Supplement: Supplementary file 3 [file Table_2.XLSX]

## Sheet: Supplementary Table 2
The PCR reaction was prepared acoording to the following protocol per sample:
	Reagent		Initial concentration	Final concentration	Volume (uL)
	1X Buffer *		10	1.5	1.5
	MgCl2 (mM) *		50	1.5	0.3
	dNTP (mM) **		2	0.2	1
	Forward primer (pmol/uL)		10	0.25	0.25
	Reverse primer (pmol/uL)		10	0.25	0.25
	Taq DNA Polymerase (U/uL) *		5	0.02	0.04
	Genomic DNA (ng/uL)		20	3	1.5
	Milli-q water		-	-	5.16
	Total volume (uL)		-	-	10
	* Invitrogen; **Life Technologies.
