# Supplementary material for: Tracing the Distribution of European Lactase Persistence Genotypes Along the Americas
Source: Front Genet. 2021 Sep 22;12:671079. doi: 10.3389/fgene.2021.671079 (PMC8493957; doi:10.3389/fgene.2021.671079)
Supplement: Supplementary file 4 [file Table_3.XLSX]

## Sheet: Supplementary Table 3
The PCR was run on an Mastercycler EP Gradient S® (Eppendorf, Germany) with the following programming:
	Step		Cycling	Temperature (°C)	Time
	Initial denaturing		1	94	2 min
	Denaturing		repeat 30 times	94	15 s
	Annealing			55	30 s
	Elongation			72	1 min
	Final elongation		1	72	1 min
	On hold		1	12	∞
The PCR products were run on 1% agarose gel, stained with Unisafe Dye® (Uniscience, Brazil), and visualized under UV light.
