# Supplementary material for: Tracing the Distribution of European Lactase Persistence Genotypes Along the Americas
Source: Front Genet. 2021 Sep 22;12:671079. doi: 10.3389/fgene.2021.671079 (PMC8493957; doi:10.3389/fgene.2021.671079)
Supplement: Supplementary file 6 [file Table_5.xlsx]

## Sheet: Supplementary Table 5
Country	Population	#individuals	rs4988235-T	Genotype freq (TT/T-)	HWE prob	Mean_European_proportion*	EUR_haplotype_frequency**	proportion Allele/EURprop***	normalized iHS	empirical p-value****
Peru	Puno	8	0.0625	0.125	1	4	0.0625	1	-	-
Peru	Afro-Peruvians	12	0.04167	0.0833	1	6.22	0.04167	1	-	-
Peru	Trujillo	24	0.04167	0.08333	1	16.36	0.125	0.33336	-	-
Peru	Cusco	27	0.05556	0.111	1	16.51	0.138889	0.400032	1.98303	0.0470519
Peru	Iquitos	30	0.05769	0.115	1	16.67	0.115385	0.49998	3.01997	0.0030934
Peru	Lima	16	0.03125	0.0625	1	21.58	0.156	0.200321	-	-
Colombia	CLM	94	0.309	0.479	0.05407	66.1	0.6383	0.484098	3.3251	0.000951846
Puerto Rico	PUR	104	0.207	0.385	0.5529	72.55	0.7307	0.28329	2.40187	0.0148845
Mexico	MXL	64	0.242	0.422	1	47.17	0.44	0.55	3.13539	0.00176327
Costa Rica	Costa Rica	1039	0.242	0.427	0.8	63.07	0.635	0.381102	2.59225	0.00918152
Dominican Republic	Dominican	1074	0.1899	0.3473	0.489	48.98	0.492551	0.385544	3.45554	0.000376986
Cuba	Cuba	1872	0.3224	0.5315	0.06	81.3	0.80235	0.401819	2.94201	0.00285498
Brazil	Salvador	1244	0.1777	0.323	0.8466	43.47	0.442122	0.401925	3.58051	0.000248823
Brazil	Bambui	950	0.3195	0.529	0.2965	79.98	0.795789	0.401488	3.26938	0.00100648
Chile	Chile	13	0.1923	0.308	0.3739	64.2272	0.5	0.3846	1.83036	0.068169
Uruguay	Uruguay	191	0.3534	0.612	0.08156	83.245	0.814	0.434152	3.07626	0.00271008
Brazil	SaoPaulo	19	0.2368	0.4737	0.5252	76.6593	0.658	0.359878	2.63302	0.0105053
Brazil	RiberaoPreto	195	0.2795	0.482	1	84.6838	0.78	0.358333	2.63145	0.00798833
Brazil	PortoAlegre	13	0.3077	0.538	1	82.8151	0.577	0.533276	3.55628	0.00111374
Colombia	Bogota	23	0.2826	0.478	1	60.838	0.63	0.448571	2.13716	0.0337554
United_States	Afro-Americans - ASW	61	0.172	0.295	0.3565	20.0774	0.213115	0.807077	4.39613	4.2162e-05
Barbados	Afro-Caribbeans - ACB	96	0.068	0.125	0.3527	11.3257	0.0885417	0.768	2.83132	0.00464116
Brazil	Afro-Brazilians - Curitiba	241	0.187	0.336	NA	NA	NA	NA	NA	-
Brazil	Afro-Brazilians - Sertao_do_Valongo	18	0	0	NA	31.9	NA	NA	NA	-
ANCIENT DATA
Peru	-	37	0	0		0	-	-	-	-
Argentina	-	6	0	0		0	-	-	-	-
Brazil	-	8	0	0		0	-	-	-	-
Chile	-	7	0	0		0	-	-	-	-
Belize	-	2	0	0		0	-	-	-	-
Bolivia	-	4	0	0		0	-	-	-	-
Mean_European_proportion* average of the genome-wide European ancestry proportion in a population.
EUR_haplotype_frequency** is the proportion of European haplotypes that are uninterrupted local ancestry inference of the genomic region flanking –13910C>T SNP until an ancestry switch along the haplotype.
proportion Allele/EURprop*** corresponds to the proportion of the derived allele (–13910*T) in the total number of European Haplotypes.
empirical p-values**** are based on a genome-wide empirical rank of the normalized iHS. Populations without iHS and p-value has an allele frequency lower than 5% for the –13910C>T SNP or sample size below 10 individuals.
